# Supplementary material for: Defining the acute BTK-loss transcriptional program in CLL using a BTK degrader
Source: Leukemia. 2026 Mar 20;40(6):1314–7. doi: 10.1038/s41375-026-02926-1 (PMC13233297; doi:10.1038/s41375-026-02926-1)
Supplement: Supplementary file 2 — Supplementary_table1 [file 41375_2026_2926_MOESM2_ESM.xlsx]

## Sheet: Supplementary_table1
Patients	FISH	IGHV	treatment History	Diagnosis age	sex
CLL1	13q-	mutated	Untreated	58	F
CLL2	13q-	mutated	Untreated	60	M
CLL3	11q-	Unmutated	Untreated	66	M
CLL4	trisomy 12	Unmutated	Untreated	77	M
CLL1.1	13q-	mutated	Untreated	58	F
CLL2.1	13q-	mutated	Untreated	60	M
CLL5	17p-	mutated	Venetoclax/Obintuzamab Venetoclax/GDC-0199/ABT-1	56	M
CLL6	negative	unmutated	Venetoclax	75	M
