# Supplementary material for: Defining the acute BTK-loss transcriptional program in CLL using a BTK degrader
Source: Leukemia. 2026 Mar 20;40(6):1314–7. doi: 10.1038/s41375-026-02926-1 (PMC13233297; doi:10.1038/s41375-026-02926-1)
Supplement: Supplementary file 4 — Supplementary_table3 [file 41375_2026_2926_MOESM4_ESM.xlsx]

## Sheet: MSigDB_Hallmark_2020_table_NX
Term	Overlap	P-value	Adjusted P-value	Old P-value	Old Adjusted P-value	Odds Ratio	Combined Score	Genes
TNF-alpha Signaling via NF-kB	34/200	1.6201152487388322E-20	7.614541669072512E-19	0	0	9.710637169705718	442.50601171049783	PTGER4;CDKN1A;CD83;SDC4;CSF1;PLEK;TNFAIP3;RELB;MYC;NAMPT;SLC16A6;MAP3K8;PHLDA1;DUSP4;DUSP5;EGR2;DUSP2;EGR3;TNFRSF9;TRAF1;GEM;NFKB1;FOSL2;VEGFA;NFKB2;FOSL1;NFKBIA;NR4A1;RCAN1;NR4A3;NINJ1;SGK1;NFKBIE;ATF3
Myc Targets V2	18/58	2.3303594468946454E-16	5.476344700202416E-15	0	0	20.66505882352941	743.8457970468269	DUSP2;NPM1;NIP7;PPAN;NOLC1;PPRC1;WDR43;HK2;GNL3;SRM;HSPD1;BYSL;AIMP2;EXOSC5;MYBBP1A;MYC;MRTO4;RRP12
mTORC1 Signaling	29/200	9.284453569063857E-16	1.4545643924866707E-14	0	0	7.941266209000763	274.8712072750449	CDKN1A;TFRC;PSMD14;SHMT2;SLC1A4;ENO1;VLDLR;SLC1A5;HK2;ATP5MC1;HSPD1;PRDX1;NAMPT;HSPA9;XBP1;RRM2;HSPA5;GOT1;PNO1;TXNRD1;WARS1;SLC7A5;MTHFD2;PPA1;DDIT3;DDIT4;HMBS;TRIB3;CALR
IL-2/STAT5 Signaling	25/199	2.5138300266475855E-12	2.953750281310913E-11	0	0	6.662473189242699	177.94941964079197	CDKN1C;CD83;CSF1;RGS16;ODC1;SLC1A5;CST7;HK2;SPRED2;CCND2;MYC;MAP3K8;TNFRSF4;PHLDA1;XBP1;BATF3;TNFRSF9;TNFRSF18;TRAF1;MYO1E;UCK2;IRF4;RRAGD;IL2RB;BCL2L1
Unfolded Protein Response	19/113	6.189000157367603E-12	5.8176601479255466E-11	0	0	9.278326977117624	239.45735963993263	HSPA9;XBP1;NPM1;HSPA5;NOLC1;SLC1A4;HERPUD1;VEGFA;SLC7A5;EXOSC5;XPOT;MTHFD2;DDIT4;EIF4EBP1;CHAC1;CALR;IARS1;TARS1;ATF3
Myc Targets V1	20/200	2.1810269166407598E-8	1.7084710847019285E-7	0	0	5.08983	89.78918492394536	NPM1;HSP90AB1;PSMD14;ODC1;NOLC1;DDX21;CTPS1;NME1;GNL3;HSPD1;SRM;AIMP2;XPOT;SNRPD1;MYC;C1QBP;IMPDH2;VDAC1;IARS1;ABCE1
Hypoxia	15/200	4.1833467018098704E-5	2.457716187313299E-4	0	0	3.669866127810053	36.99890731065456	CDKN1C;CDKN1A;SDC4;HSPA5;TNFAIP3;ENO1;VLDLR;HK2;FOSL2;VEGFA;HOXB9;DDIT3;DDIT4;RRAGD;ATF3
Allograft Rejection	15/200	4.1833467018098704E-5	2.457716187313299E-4	0	0	3.669866127810053	36.99890731065456	SRGN;AARS1;NPM1;CCL22;CSF1;HDAC9;WARS1;NME1;MRPL3;CD40LG;CCND2;IRF4;IL2RB;PTPN6;ABCE1
p53 Pathway	14/200	1.560723319692056E-4	8.150444002836292E-4	0	0	3.3986765922249793	29.790049449890912	CDKN1A;CDKN2B;RGS16;PDGFA;IRAG2;SLC3A2;CCND2;MAPKAPK3;TRAF4;DDIT3;DDIT4;NINJ1;TRIB3;ATF3
Interferon Gamma Response	13/200	5.413627056728375E-4	0.00212034	0	0	3.13158	23.55389925590158	CD274;CDKN1A;SECTM1;TNFAIP3;NFKB1;WARS1;NFKBIA;MTHFD2;IRF4;NAMPT;IL2RB;SLAMF7;PTPN6
Inflammatory Response	13/200	5.413627056728375E-4	0.00212034	0	0	3.13158	23.55389925590158	PTGER4;CDKN1A;CCL22;CSF1;TNFRSF9;RGS16;EBI3;SLC7A1;NFKB1;NFKBIA;MYC;NAMPT;IL2RB
Glycolysis	13/200	5.413627056728375E-4	0.00212034	0	0	3.13158	23.55389925590158	B4GALT2;HOMER1;GOT1;HSPA5;TALDO1;ENO1;TXN;VLDLR;HK2;VEGFA;PKM;DDIT4;RRAGD
G2-M Checkpoint	11/200	0.00514733	0.017280314231019868	0	0	2.609347442680776	13.749376038687267	SLC7A5;UCK2;ESPL1;SNRPD1;MYC;ODC1;NOLC1;E2F3;ATF5;SLC7A1;EZH2
E2F Targets	11/200	0.00514733	0.017280314231019868	0	0	2.609347442680776	13.749376038687267	CDKN1A;RRM2;TFRC;ESPL1;MTHFD2;MYC;NOLC1;CTPS1;PAICS;EZH2;NME1
Estrogen Response Late	10/200	0.0139743	0.041049582059715664	0	0	2.3540780357359914	10.053169122300003	SLC7A5;XBP1;DUSP2;EGR3;FABP5;NAB2;SLC1A4;PTPN6;SLC29A1;SGK1
KRAS Signaling Up	10/200	0.0139743	0.041049582059715664	0	0	2.3540780357359914	10.053169122300003	PIGR;CCND2;MYCN;GPNMB;RGS16;TNFAIP3;SPRY2;TRAF1;LCP1;HDAC9
Cholesterol Homeostasis	27150	0.024121887063349525	0.0645378	0	0	3.224141353980544	12.008751904171785	FABP5;TRIB3;ATF5;ATF3;ACTG1
UV Response Up	8/158	0.024716617754023833	0.0645378	0	0	2.3794022988505747	8.804453496347305	NFKBIA;CDKN1C;NR4A1;CDKN2B;TFRC;DDX21;TARS1;ATF3
heme Metabolism	9/200	0.0345974	0.0855831	0	0	2.102612975607402	7.073139994230756	ARHGEF12;TFRC;IGSF3;SLC6A9;HMBS;ELL2;RAP1GAP;NFE2L1;ATP6V0A1
Angiogenesis	49735	0.0449548	0.10564387285810381	0	0	4.033884297520661	12.51349981082567	CCND2;PDGFA;VEGFA
Apoptosis	7/161	0.0675183	0.15111232581013156	0	0	2.022831526271893	5.4522531205453335	CDKN1A;CCND2;EGR3;DDIT3;HSPB1;ATF3;BCL2L1
Epithelial Mesenchymal Transition	8/200	0.0776349	0.165856	0	0	1.8548850574712643	4.7406	SERPINE2;SDC4;COL4A2;BASP1;FN1;TNFAIP3;GEM;VEGFA
Reactive Oxygen Species Pathway	54483	0.0943644	0.19283166806764487	0	0	2.8919466403162057	6.826703334841827	PRDX1;TXNRD1;TXN
IL-6/JAK/STAT3 Signaling	31868	0.1274393472017056	0.24956872160334012	0	0	2.1378269341603313	4.404168769633795	CSF1;EBI3;MAP3K8;INHBE
Estrogen Response Early	7/200	0.15686883529208856	0.2835705868741601	0	0	1.6108285401910918	2.9838106220671956	SLC7A5;XBP1;EGR3;MYBBP1A;MYC;SLC1A4;RRP12
Complement	7/200	0.15686883529208856	0.2835705868741601	0	0	1.6108285401910918	2.9838106220671956	DUSP5;CD40LG;COL4A2;HSPA5;PLEK;FN1;TNFAIP3
Androgen Response	4/100	0.18144445956521751	0.3158477629468601	0	0	1.8470956719817768	3.1526333844647105	ACTN1;RRP12;SGK1;ELL2
Hedgehog Signaling	49706	0.18936085900600028	0.31785572761721476	0	0	2.604108309990663	4.3334986631468135	VLDLR;VEGFA
PI3K/AKT/mTOR Signaling	4/105	0.20396305313015042	0.33056081024541617	0	0	1.7552042220167348	2.7904524814661302	CDKN1A;DDIT3;TRIB3;CALR
Wnt-beta Catenin Signaling	51898	0.2382802609166109	0.3733057421026904	0	0	2.21281	3.173853060120608	CCND2;MYC
Apical Surface	52628	0.2547567359626103	0.3862440835562156	0	0	2.1072238419177194	2.8815151630415516	IL2RB;HSPB1
Apical Junction	6/200	0.28355279502705766	0.40384792019005183	0	0	1.3703791077873977	1.7271668289445028	CD274;ACTN1;SIRPA;TRAF1;ACTG1;CD276
Xenobiotic Metabolism	6/200	0.28355279502705766	0.40384792019005183	0	0	1.3703791077873977	1.7271668289445028	SHMT2;NINJ1;PYCR1;SLC1A5;GART;RAP1GAP
TGF-beta Signaling	19756	0.3368336985545927	0.46562305388428993	0	0	1.7011163439734869	1.8510968765946854	CDKN1C;BCAR3
UV Response Dn	4/144	0.3957657809083095	0.530065	0	0	1.2637162382037097	1.171379911110542	MYC;VLDLR;SLC7A1;NFKB1
Pperoxisome	3/104	0.40600749020136745	0.530065	0	0	1.3134113411341135	1.183887535913895	SLC35B2;PRDX1;CTPS1
Bile Acid Metabolism	3/112	0.45297132550205826	0.5753960080701821	0	0	1.2165137614678898	0.9633894301096609	BCAR3;SLC35B2;SLC29A1
Interferon Alpha Response	35462	0.6366266230428008	0.783038	0	0	0.9290846163026614	0.41954854663263463	CSF1;WARS1
Oxidative Phosphorylation	4/200	0.6497550081907353	0.783038	0	0	0.9000511366277718	0.388066	HSPA9;TIMM13;VDAC1;ATP5MC1
Spermatogenesis	2/135	0.8037323125440825	0.8995341008443902	0	0	0.662336	0.14471316137629367	TALDO1;EZH2
Coagulation	2/138	0.8134740808978591	0.8995341008443902	0	0	0.6476257169534481	0.13369663925801362	PLEK;FN1
Mitotic Spindle	3/199	0.8203796666475615	0.8995341008443902	0	0	0.6735041743970316	0.13334576992027738	MYO1E;ARHGEF12;ESPL1
Myogenesis	3/200	0.822978	0.8995341008443902	0	0	0.6700507614213198	0.13054317659801049	CDKN1A;COL4A2;SGCA
DNA Repair	2/150	0.8482544081627666	0.9060899359920461	0	0	0.5947478090335233	0.0978804	IMPDH2;NME1
Fatty Acid Metabolism	2/158	0.8680550281875246	0.9066352516625257	0	0	0.5640153497296354	0.0798083	IL4I1;ODC1
Adipogenesis	2/200	0.9381980548500377	0.9381980548500377	0	0	0.44341372912801486	0.0282872	TALDO1;SLC1A5
KRAS Signaling Dn	2/200	0.9381980548500377	0.9381980548500377	0	0	0.44341372912801486	0.0282872	CD40LG;SGK1
