# Supplementary material for: Defining the acute BTK-loss transcriptional program in CLL using a BTK degrader
Source: Leukemia. 2026 Mar 20;40(6):1314–7. doi: 10.1038/s41375-026-02926-1 (PMC13233297; doi:10.1038/s41375-026-02926-1)
Supplement: Supplementary file 5 — Supplementary_table4 [file 41375_2026_2926_MOESM5_ESM.xlsx]

## Sheet: up_genes_MSigDB_Hallmark_2020_t
Term	Overlap	P-value	Adjusted P-value	Old P-value	Old Adjusted P-value	Odds Ratio	Combined Score	Genes
Myogenesis	5/200	0.13330065449573258	0.934249	0	0	1.8974358974358974	3.823614423024089	KCNH2;ITGB5;DAPK2;TCAP;PYGM
Cholesterol Homeostasis	2/74	0.26248114957915974	0.934249	0	0	2.0452559300873907	2.7356852677368426	TP53INP1;ANTXR2
IL-6/JAK/STAT3 Signaling	2/87	0.32709698266746445	0.934249	0	0	1.7313064551663362	1.9347324861073276	IL10RB;PIK3R5
UV Response Up	3/158	0.35748521982862413	0.934249	0	0	1.4243997089497937	1.4652248005476283	KCNH2;EPHX1;AQP3
Apical Surface	1/44	0.4492424294320269	0.934249	0	0	1.7084345713293996	1.3670767101567387	AFAP1L2
Reactive Oxygen Species Pathway	1/49	0.48537865480226555	0.934249	0	0	1.5300839552238805	1.1059844055074666	CDKN2D
Fatty Acid Metabolism	2/158	0.6298548545181614	0.934249	0	0	0.9399308556611927	0.4344979601780665	ACSM3;EPHX1
Hypoxia	2/200	0.7531470172506343	0.934249	0	0	0.7389626603109749	0.2094920924360804	CXCR4;PYGM
Apical Junction	2/200	0.7531470172506343	0.934249	0	0	0.7389626603109749	0.2094920924360804	KCNH2;CDH3
Complement	2/200	0.7531470172506343	0.934249	0	0	0.7389626603109749	0.2094920924360804	SPOCK2;PIK3R5
mTORC1 Signaling	2/200	0.7531470172506343	0.934249	0	0	0.7389626603109749	0.2094920924360804	GGA2;CXCR4
Inflammatory Response	2/200	0.7531470172506343	0.934249	0	0	0.7389626603109749	0.2094920924360804	KCNA3;PIK3R5
Xenobiotic Metabolism	2/200	0.7531470172506343	0.934249	0	0	0.7389626603109749	0.2094920924360804	ACSM1;EPHX1
p53 Pathway	2/200	0.7531470172506343	0.934249	0	0	0.7389626603109749	0.2094920924360804	EPHX1;CTSF
heme Metabolism	2/200	0.7531470172506343	0.934249	0	0	0.7389626603109749	0.2094920924360804	AQP3;ANK1
KRAS Signaling Up	2/200	0.7531470172506343	0.934249	0	0	0.7389626603109749	0.2094920924360804	CXCR4;KCNN4
PI3K/AKT/mTOR Signaling	1/105	0.7596271739857451	0.934249	0	0	0.7041834098737084	0.19359940315709442	CXCR4
Bile Acid Metabolism	1/112	0.7814784270597286	0.934249	0	0	0.6595401371520775	0.16262131712055466	SLC23A1
Spermatogenesis	1/135	0.8402679434938437	0.934249	0	0	0.5456950323011807	0.0949697	DPEP3
Apoptosis	1/161	0.8879667553261487	0.934249	0	0	0.4564132462686567	0.0542315	CDC25B
Mitotic Spindle	1/199	0.9333438670216571	0.934249	0	0	0.3681026684758028	0.0253923	PREX1
IL-2/STAT5 Signaling	1/199	0.9333438670216571	0.934249	0	0	0.3681026684758028	0.0253923	ITGA6
TNF-alpha Signaling via NF-kB	1/200	0.934249	0.934249	0	0	0.36623415585389635	0.0249083	DDX58
G2-M Checkpoint	1/200	0.934249	0.934249	0	0	0.36623415585389635	0.0249083	CDC25B
Estrogen Response Early	1/200	0.934249	0.934249	0	0	0.36623415585389635	0.0249083	AQP3
Estrogen Response Late	1/200	0.934249	0.934249	0	0	0.36623415585389635	0.0249083	CACNA2D2
Interferon Gamma Response	1/200	0.934249	0.934249	0	0	0.36623415585389635	0.0249083	DDX58
E2F Targets	1/200	0.934249	0.934249	0	0	0.36623415585389635	0.0249083	CDC25B
Epithelial Mesenchymal Transition	1/200	0.934249	0.934249	0	0	0.36623415585389635	0.0249083	ITGB5
Glycolysis	1/200	0.934249	0.934249	0	0	0.36623415585389635	0.0249083	CXCR4
