# Supplementary material for: Defining the acute BTK-loss transcriptional program in CLL using a BTK degrader
Source: Leukemia. 2026 Mar 20;40(6):1314–7. doi: 10.1038/s41375-026-02926-1 (PMC13233297; doi:10.1038/s41375-026-02926-1)
Supplement: Supplementary file 6 — Supplementary_table5 [file 41375_2026_2926_MOESM6_ESM.xlsx]

## Sheet: Overlap_CLL_NBC_vs_NX5948
Gene
MFSD2A
HIVEP3
B4GALT2
DYNLT4
BCAR3
PHTF1
IGSF3
ENSG00000260990
PIGR
ATF3
DUSP10
STUM
EGR2
ENSG00000236304
LRRC32
PDGFD
ARHGEF12
IRAG2
CENPUP2
ENSG00000258449
ENSG00000276842
NR4A1AS
DDIT3
SPRY2
PWWP2AP1
COL4A2
CDH24
MYO1E
CD276
RASGRF1
ENSG00000177699
ANKRD13B
CORO6
TNS4
PLEKHH3
SECTM1
LINC01480
ENSG00000275719
ATF5
KLHL29
EGR4
ASTL
WNT10A
SGPP2
MIR155HG
CCDC188
ZNRF3
ENSG00000288754
FILIP1L
NLN
REEP2
SLC35B2
HRAT92
PRKAR1B
GEM
CD274
BSPRY
TRAF1
