# Supplementary material for: Defining the acute BTK-loss transcriptional program in CLL using a BTK degrader
Source: Leukemia. 2026 Mar 20;40(6):1314–7. doi: 10.1038/s41375-026-02926-1 (PMC13233297; doi:10.1038/s41375-026-02926-1)
Supplement: Supplementary file 7 — Supplementary_table6 [file 41375_2026_2926_MOESM7_ESM.xlsx]

## Sheet: Overlap_ibru.dn.vs.nx.dn
Gene
CLCNKA
B4GALT2
BCAR3
IGSF3
PIGR
MYCN
SGPP2
FILIP1L
TLR10
MTHFD1L
BSPRY
PLEKHA7
GLYATL2
PDGFD
NPM3
CENPUP2
NXPH4
SHMT2
PWWP2AP1
CDH24
MYO1E
RASGRF1
KREMEN2
C17orf99
PYCR1
